# Supplementary material for: Correlates of Trachoma Recrudescence: Results from 51 District-Level Trachoma Surveillance Surveys in Amhara, Ethiopia
Source: Trop Med Infect Dis. 2024 Dec 5;9(12):298. doi: 10.3390/tropicalmed9120298 (PMC11679309; doi:10.3390/tropicalmed9120298)
Supplement: Supplementary file 1 [file tropicalmed-09-00298-s001.zip]

Archive with 2 entries (2 files):
- tropicalmed-3281165-supplementary 1.pdf
- tropicalmed-3281165-supplementary 2.pdf
